# Supplementary material for: Online Short-Term Mindfulness-Based Intervention During COVID-19 Quarantine in Italy: Effects on Wellbeing, Stress, and Anxiety
Source: Front Psychol. 2022 Jul 4;13:914183. doi: 10.3389/fpsyg.2022.914183 (PMC9289612; doi:10.3389/fpsyg.2022.914183)
Supplement: Supplementary file 1 [file Table_1.XLSX]

## Sheet: Foglio1
ID	Group	Time	Sex	Age	Nationality	Marital status	Number of children	Dependent children/family members	Unpaid loans	Education	Type of employment agreement	Job	Sport	Time spent on sport activities	Smoker	Previous meditation experience	Religious	Member of a cultural/sportive association	Position	Change in cohabitation during the study period	You contracted COVID-19 during the study period	Someone among family or friends contracted COVID-19 during the study period	Acquaintance(s) contracted COVID-19 during the study period	Someone among family or friends died for COVID 19 during the study period	Acquaintance(s) died for COVID-19 during the study period	Lost job during the study period	staix1	staix2	pss	wemwbs
4	Treated	t1	M	47	Italian	Unmarried/single	0	No	No	Degree	Undetermined term	Employed	Yes	1	Yes	Yes	No	No	North Italy	Yes	No	Maybe	Yes	No	Yes	No	52	36	26	48
6	Treated	t1	F	63	Italian	Separated/Divorced	1	Yes	No	Middle school	Not applicable	Not Employed	Yes	1	No	Yes	Yes	No	North Italy	No	No	No	No	No	No	No	69	55	23	38
7	Treated	t1	M	63	Italian	Cohabitant/married	3	No	No	High School	Not applicable	Not Employed	Yes	3	Yes	No	Yes	No	North Italy	No	No	No	Yes	No	Yes	Yes	27	26	21	58
10	Treated	t1	F	37	Italian	Cohabitant/married	2	Yes	No	Post-graduate course	Undetermined term	Employed	Yes	1	No	Yes	Yes	Yes	North Italy	No	No	Yes	Yes	No	Yes	No	42	48	27	35
12	Treated	t1	F	52	Italian	Cohabitant/married	1	No	No	Degree	Undetermined term	Employed	Yes	2	No	Yes	No	No	North Italy	No	No	Yes	Yes	Yes	Yes	Yes	27	38	8	57
15	Treated	t1	F	37	Not-italian	Unmarried/single	0	No	No	Degree	Not applicable	Employed	Yes	1	No	Yes	No	No	North Italy	No	No	Yes	Yes	Yes	No	No	54	63	20	49
19	Treated	t1	F	55	Italian	Separated/Divorced	0	No	No	High School	Undetermined term	Employed	Yes	0	No	Yes	Yes	No	North Italy	No	No	Yes	Yes	No	Yes	No	51	49	29	41
21	Treated	t1	M	65	Italian	Cohabitant/married	2	No	No	Degree	Undetermined term	Employed	Yes	1	No	Yes	Yes	Yes	South Italy	No	No	Yes	Yes	No	Yes	No	36	31	13	58
22	Treated	t1	F	64	Italian	Cohabitant/married	2	No	Yes	Degree	Not applicable	Not Employed	Yes	3	No	Yes	Yes	Yes	South Italy	Yes	No	No	No	No	No	No	50	30	10	56
27	Treated	t1	F	21	Italian	Unmarried/single	0	No	No	High School	Fixed term	Employed	Yes	1	No	No	No	Yes	North Italy	No	No	No	No	No	No	Yes	51	47	20	40
31	Treated	t1	F	42	Italian	Unmarried/single	0	No	No	Degree	Undetermined term	Employed	Yes	1	No	Yes	Yes	No	North Italy	No	No	No	Yes	No	No	No	34	51	14	41
32	Treated	t1	F	33	Italian	Unmarried/single	0	No	No	Degree	Undetermined term	Employed	Yes	1	No	Yes	No	Yes	North Italy	No	No	No	No	Yes	No	No	41	39	3	53
33	Treated	t1	M	22	Italian	Unmarried/single	0	No	No	High School	Not applicable	Not Employed	Yes	2	No	No	No	No	North Italy	No	Maybe	Maybe	Yes	Yes	Yes	No	55	59	23	38
36	Treated	t1	F	45	Italian	Cohabitant/married	1	No	No	Degree	Not applicable	Not Employed	Yes	2	No	Yes	Yes	Yes	North Italy	No	Maybe	Yes	Yes	No	Yes	No	40	41	15	48
37	Treated	t1	F	59	Italian	Cohabitant/married	2	No	No	High School	Undetermined term	Employed	Yes	1	No	Yes	Yes	Yes	North Italy	Yes	No	Yes	Yes	Yes	Yes	No	30	27	31	55
38	Treated	t1	F	65	Italian	Cohabitant/married	2	No	No	High School	Not applicable	Not Employed	Yes	1	Yes	Yes	No	No	North Italy	No	No	No	Yes	No	Yes	No	63	41	29	47
39	Treated	t1	F	64	Italian	Cohabitant/married	3	No	No	Degree	Undetermined term	Not Employed	Yes	1	No	Yes	Yes	No	North Italy	No	No	Yes	Yes	No	No	Yes	49	48	19	45
43	Treated	t1	F	53	Italian	Cohabitant/married	2	Yes	No	High School	Not applicable	Employed	Yes	1	No	Yes	No	Yes	North Italy	No	No	No	Yes	No	Yes	Yes	52	39	29	52
46	Treated	t1	F	57	Italian	Cohabitant/married	0	No	No	Degree	Undetermined term	Employed	No	0	No	Yes	Yes	No	North Italy	No	No	Yes	Yes	No	Yes	No	56	61	13	37
48	Treated	t1	M	63	Italian	Cohabitant/married	1	Yes	No	Degree	Undetermined term	Employed	Yes	1	No	Yes	No	No	North Italy	No	No	Maybe	Yes	No	No	No	36	37	20	53
49	Treated	t1	F	63	Italian	Cohabitant/married	1	Yes	Yes	High School	Undetermined term	Employed	Yes	0	No	Yes	Yes	No	North Italy	No	No	No	Yes	Yes	No	No	52	55	18	45
52	Treated	t1	F	30	Italian	Unmarried/single	0	No	No	Degree	Undetermined term	Employed	No	0	No	Yes	No	No	Out of Italy	No	No	Yes	Yes	No	Yes	No	50	44	12	48
53	Treated	t1	F	46	Italian	Cohabitant/married	2	Yes	No	Degree	Undetermined term	Employed	Yes	1	No	Yes	No	No	South Italy	Yes	No	Yes	Yes	No	Yes	No	39	47	20	61
55	Treated	t1	F	75	Italian	Cohabitant/married	2	No	No	Degree	Not applicable	Not Employed	Yes	3	No	Yes	Yes	No	North Italy	No	Maybe	Yes	Yes	No	Yes	No	30	31	9	56
57	Treated	t1	F	55	Italian	Cohabitant/married	1	No	No	Degree	Undetermined term	Employed	Yes	1	No	Yes	Yes	No	North Italy	No	Maybe	Yes	Yes	Yes	Yes	No	32	39	6	51
60	Treated	t1	F	39	Italian	Cohabitant/married	2	No	No	High School	Not applicable	Not Employed	Yes	3	No	Yes	Yes	No	South Italy	No	Maybe	Yes	Yes	Yes	Yes	No	38	48	16	46
61	Treated	t1	F	55	Italian	Cohabitant/married	2	Yes	No	High School	Undetermined term	Employed	Yes	1	No	Yes	Yes	No	North Italy	No	No	Maybe	Maybe	No	No	No	41	49	8	42
63	Treated	t1	F	55	Italian	Cohabitant/married	2	No	Yes	High School	Undetermined term	Employed	No	0	No	Yes	No	Yes	North Italy	No	No	Yes	Maybe	No	No	No	30	56	15	43
64	Treated	t1	M	64	Italian	Cohabitant/married	2	No	No	Middle school	Undetermined term	Employed	No	2	No	Yes	No	Yes	North Italy	No	No	Yes	Maybe	No	No	Yes	35	33	20	63
66	Treated	t1	M	69	Italian	Cohabitant/married	0	No	No	Degree	Not applicable	Not Employed	Yes	0	No	Yes	No	No	North Italy	No	No	No	Yes	No	Yes	No	44	44	11	45
67	Treated	t1	F	35	Italian	Unmarried/single	0	No	No	Degree	Not applicable	Employed	Yes	1	No	Yes	Yes	No	North Italy	No	No	Yes	Yes	No	Yes	No	36	46	19	52
69	Treated	t1	F	46	Italian	Cohabitant/married	1	Yes	No	High School	Undetermined term	Employed	Yes	1	No	Yes	No	No	North Italy	No	No	No	Yes	No	Yes	Yes	48	55	17	41
71	Treated	t1	F	60	Italian	Separated/Divorced	1	Yes	Yes	High School	Not applicable	Not Employed	Yes	3	No	Yes	Yes	Yes	North Italy	No	No	No	Yes	Yes	Yes	No	26	31	13	58
72	Treated	t1	F	57	Italian	Cohabitant/married	1	Yes	No	Degree	Undetermined term	Employed	Yes	2	Yes	Yes	No	Yes	North Italy	Yes	Maybe	Yes	Yes	No	Yes	No	36	36	22	54
73	Treated	t1	F	55	Italian	Cohabitant/married	1	Yes	No	Degree	Undetermined term	Employed	Yes	1	No	Yes	No	No	North Italy	Yes	No	Maybe	Yes	No	Yes	Yes	43	39	15	47
75	Treated	t1	F	18	Italian	Unmarried/single	0	No	No	Middle school	Not applicable	Not Employed	Yes	3	No	Yes	No	Yes	North Italy	No	No	No	Yes	No	Yes	No	59	56	18	40
76	Treated	t1	F	22	Italian	Unmarried/single	0	No	No	High School	Not applicable	Not Employed	Yes	2	No	Yes	No	No	North Italy	No	No	Yes	Yes	Yes	Yes	No	32	39	16	61
82	Treated	t1	M	47	Italian	Cohabitant/married	1	Yes	No	Degree	Undetermined term	Employed	Yes	2	No	No	No	No	Out of Italy	No	No	No	Yes	No	Yes	No	60	54	18	32
84	Treated	t1	F	42	Italian	Cohabitant/married	2	Yes	No	Post-graduate course	Not applicable	Employed	Yes	2	No	Yes	No	Yes	North Italy	No	No	Yes	Yes	Yes	Yes	Yes	34	43	27	45
86	Treated	t1	F	36	Italian	Unmarried/single	0	No	No	Post-graduate course	Undetermined term	Employed	Yes	2	No	No	Yes	No	North Italy	No	No	Yes	Yes	No	Yes	No	43	47	17	56
88	Treated	t1	F	23	Italian	Unmarried/single	0	No	No	High School	Not applicable	Not Employed	Yes	2	No	Yes	Yes	No	North Italy	Yes	No	Yes	Yes	No	Yes	No	35	41	19	50
94	Treated	t1	F	23	Italian	Unmarried/single	0	No	No	High School	Not applicable	Not Employed	Yes	1	No	Yes	No	No	North Italy	No	No	No	Yes	No	No	No	42	59	4	37
106	Control	t1	M	42	Italian	Cohabitant/married	1	Yes	No	High School	Undetermined term	Employed	No	0	No	No	No	No	South Italy	No	No	Yes	Yes	No	No	Yes	42	43	15	41
107	Control	t1	F	40	Italian	Cohabitant/married	1	No	No	Post-graduate course	Not applicable	Employed	No	0	No	No	No	Yes	Central Italy	Yes	No	Yes	Yes	Yes	Yes	Yes	42	44	14	50
110	Control	t1	F	52	Italian	Cohabitant/married	3	Yes	No	Degree	Undetermined term	Employed	No	0	No	No	No	No	North Italy	Yes	No	Yes	Yes	Yes	Yes	No	41	37	11	55
111	Control	t1	F	21	Italian	Unmarried/single	0	No	No	High School	Not applicable	Not Employed	Yes	2	Yes	Yes	No	Yes	North Italy	No	No	Maybe	Yes	No	Yes	No	42	51	20	49
112	Control	t1	F	20	Italian	Unmarried/single	0	No	No	High School	Not applicable	Not Employed	No	0	No	No	No	No	North Italy	Yes	No	No	Yes	No	Yes	No	57	63	24	28
115	Control	t1	F	21	Italian	Unmarried/single	0	No	No	High School	Not applicable	Not Employed	Yes	2	Yes	Yes	No	No	North Italy	No	Maybe	Maybe	Yes	No	Yes	Yes	39	46	5	56
117	Control	t1	F	58	Italian	Cohabitant/married	2	Yes	No	Degree	Not applicable	Employed	No	0	No	No	No	No	North Italy	Yes	No	No	No	No	No	No	35	47	21	45
119	Control	t1	F	22	Italian	Unmarried/single	0	No	No	High School	Not applicable	Not Employed	Yes	2	No	No	Yes	No	South Italy	No	Maybe	No	Yes	No	Yes	No	52	52	16	42
120	Control	t1	F	22	Italian	Unmarried/single	0	No	No	High School	Not applicable	Not Employed	Yes	2	No	Yes	Yes	Yes	South Italy	No	No	No	Yes	No	No	No	44	47	16	50
122	Control	t1	F	57	Italian	Cohabitant/married	2	No	No	Degree	Not applicable	Not Employed	No	0	Yes	Yes	No	No	Out of Italy	No	No	No	Maybe	No	No	No	36	54	14	43
123	Control	t1	M	59	Italian	Cohabitant/married	2	No	No	Post-graduate course	Undetermined term	Employed	Yes	1	Yes	No	No	No	Out of Italy	No	No	No	Yes	No	No	No	28	22	20	64
130	Control	t1	F	49	Italian	Cohabitant/married	0	No	No	Degree	Not applicable	Employed	Yes	1	Yes	No	Yes	No	South Italy	No	No	No	Maybe	No	No	No	43	28	12	61
132	Control	t1	F	57	Italian	Cohabitant/married	2	Yes	No	High School	Undetermined term	Employed	No	0	No	No	Yes	No	South Italy	No	No	No	Yes	No	Yes	No	39	33	7	55
133	Control	t1	M	62	Italian	Unmarried/single	2	Yes	No	Middle school	Not applicable	Employed	No	0	No	No	Yes	No	South Italy	No	No	No	Yes	No	Yes	No	43	31	25	49
134	Control	t1	F	27	Italian	Unmarried/single	0	No	No	Degree	Not applicable	Not Employed	Yes	1	No	Yes	Yes	Yes	South Italy	No	No	Maybe	Maybe	No	No	No	27	26	12	59
135	Control	t1	M	24	Italian	Unmarried/single	0	No	No	Degree	Undetermined term	Employed	No	0	No	No	No	No	North Italy	No	No	Yes	Yes	No	No	No	22	25	6	68
137	Control	t1	F	58	Italian	Cohabitant/married	1	No	No	Degree	Undetermined term	Employed	No	0	No	No	Yes	No	North Italy	Yes	No	Yes	Yes	No	No	Yes	34	32	24	54
141	Control	t1	M	22	Italian	Unmarried/single	0	No	No	High School	Not applicable	Not Employed	Yes	3	Yes	No	Yes	No	North Italy	Yes	No	Maybe	Yes	No	No	No	43	44	27	46
143	Control	t1	F	32	Italian	Cohabitant/married	0	No	No	Degree	Undetermined term	Employed	No	0	No	Yes	Yes	Yes	South Italy	Yes	No	Yes	Yes	No	Yes	No	31	31	17	54
147	Control	t1	F	54	Italian	Cohabitant/married	2	No	No	Middle school	Not applicable	Not Employed	Yes	2	No	No	Yes	No	North Italy	No	No	No	No	No	No	Yes	43	53	13	34
149	Control	t1	F	33	Italian	Cohabitant/married	2	Yes	No	Degree	Not applicable	Not Employed	Yes	0	No	No	Yes	No	North Italy	Yes	No	No	Yes	No	Yes	No	59	51	37	42
150	Control	t1	F	34	Italian	Cohabitant/married	1	Yes	No	High School	Undetermined term	Employed	No	0	No	No	Yes	No	North Italy	Yes	No	Maybe	Yes	No	No	Yes	30	30	17	58
152	Control	t1	F	56	Italian	Cohabitant/married	1	Yes	No	High School	Undetermined term	Employed	No	0	Yes	No	Yes	Yes	North Italy	No	No	Maybe	Maybe	No	No	No	57	54	24	45
157	Control	t1	M	25	Italian	Unmarried/single	0	No	No	High School	Fixed term	Employed	Yes	3	No	No	Yes	Yes	North Italy	No	No	Yes	Yes	No	No	No	25	26	10	47
164	Control	t1	F	48	Italian	Cohabitant/married	2	Yes	No	High School	Undetermined term	Employed	Yes	1	No	No	Yes	No	North Italy	No	No	No	No	No	No	No	58	45	22	48
167	Control	t1	F	46	Not-italian	Cohabitant/married	3	Yes	Yes	High School	Undetermined term	Employed	No	0	No	No	Yes	No	North Italy	No	No	Yes	Yes	No	Yes	No	50	40	3	50
169	Control	t1	F	48	Italian	Unmarried/single	0	No	Yes	Post-graduate course	Not applicable	Employed	Yes	1	No	No	No	No	North Italy	No	No	Yes	Yes	No	No	No	35	32	7	57
176	Control	t1	F	46	Italian	Unmarried/single	0	No	No	Degree	Undetermined term	Employed	Yes	3	No	No	Yes	Yes	North Italy	Yes	No	Yes	Yes	No	No	No	42	36	9	57
177	Control	t1	M	56	Italian	Cohabitant/married	0	No	No	High School	Undetermined term	Employed	Yes	2	No	No	Yes	Yes	North Italy	No	No	Yes	No	No	No	No	41	30	4	56
179	Control	t1	M	45	Italian	Cohabitant/married	2	Yes	No	High School	Undetermined term	Employed	Yes	1	No	No	Yes	No	North Italy	No	No	Yes	Yes	No	Yes	No	36	37	28	48
183	Control	t1	F	43	Italian	Separated/Divorced	2	Yes	Yes	High School	Undetermined term	Employed	Yes	1	No	No	No	No	North Italy	No	No	Yes	Yes	No	Yes	No	48	31	24	61
186	Control	t1	F	37	Italian	Cohabitant/married	0	No	Yes	Degree	Undetermined term	Employed	Yes	0	No	Yes	Yes	No	North Italy	No	No	Yes	Yes	No	Yes	Yes	55	42	21	51
187	Control	t1	M	55	Italian	Separated/Divorced	2	No	Yes	High School	Fixed term	Employed	Yes	2	Yes	No	No	No	North Italy	No	No	No	Yes	No	No	No	33	32	10	54
190	Control	t1	F	40	Italian	Unmarried/single	0	No	No	Degree	Not applicable	Employed	Yes	1	No	Yes	Yes	No	North Italy	No	No	Yes	No	Yes	No	No	36	26	19	60
191	Control	t1	M	47	Italian	Cohabitant/married	2	Yes	Yes	Degree	Undetermined term	Employed	Yes	1	No	No	No	Yes	North Italy	No	No	Maybe	Maybe	No	No	Yes	44	51	24	43
192	Control	t1	M	42	Italian	Unmarried/single	0	No	Yes	Degree	Undetermined term	Employed	Yes	3	No	No	Yes	No	North Italy	No	Maybe	Maybe	Yes	No	No	No	36	37	11	57
198	Control	t1	M	21	Italian	Unmarried/single	0	No	No	High School	Not applicable	Not Employed	Yes	0	Yes	Yes	No	Yes	North Italy	No	No	No	No	No	No	No	41	46	11	33
200	Control	t1	M	24	Italian	Unmarried/single	0	No	No	Degree	Not applicable	Not Employed	Yes	3	No	No	No	Yes	North Italy	No	No	No	No	No	No	No	50	37	25	51
201	Control	t1	F	65	Italian	Cohabitant/married	1	No	No	High School	Not applicable	Not Employed	Yes	1	No	Yes	Yes	No	North Italy	No	No	No	No	No	No	No	39	42	8	52
208	Control	t1	M	62	Italian	Cohabitant/married	2	Yes	No	Middle school	Undetermined term	Employed	Yes	2	No	No	No	No	North Italy	No	No	Yes	Yes	No	No	No	50	42	16	42
209	Control	t1	F	55	Italian	Cohabitant/married	2	Yes	No	High School	Not applicable	Not Employed	No	0	No	No	No	No	North Italy	No	Maybe	Yes	Maybe	Yes	No	No	53	46	18	42
214	Control	t1	F	59	Italian	Cohabitant/married	3	No	Yes	High School	Undetermined term	Employed	No	0	No	No	Yes	No	North Italy	No	No	No	No	No	Yes	No	34	43	28	48
4	Treated	t2	M	47	Italian	Unmarried/single	0	No	No	Degree	Undetermined term	Employed	Yes	1	Yes	Yes	No	No	North Italy	No	Maybe	Yes	Yes	No	No	No	41		7	51
6	Treated	t2	F	63	Italian	Cohabitant/married	1	Yes	No	Middle school	Not applicable	Not Employed	Yes	1	No	Yes	Yes	No	North Italy	No	No	No	Yes	No	No	No	50		22	43
7	Treated	t2	M	63	Italian	Cohabitant/married	3	No	No	High School	Not applicable	Not Employed	Yes	3	Yes	No	Yes	No	North Italy	No	Maybe	Yes	Yes	No	Yes	No	25		16	58
10	Treated	t2	F	37	Italian	Cohabitant/married	2	Yes	No	Post-graduate course	Undetermined term	Employed	Yes	1	No	Yes	Yes	Yes	North Italy	No	No	No	Yes	No	No	No	33		18	39
12	Treated	t2	F	52	Italian	Cohabitant/married	1	No	No	Degree	Undetermined term	Employed	Yes	2	No	Yes	No	No	North Italy	No	No	No	Yes	No	Yes	No	48		25	53
15	Treated	t2	F	37	Not-italian	Unmarried/single	0	No	No	Degree	Not applicable	Employed	Yes	1	No	Yes	No	No	North Italy	No	No	Maybe	No	No	Yes	No	33		19	55
19	Treated	t2	F	55	Italian	Separated/Divorced	0	No	No	High School	Undetermined term	Employed	Yes	0	No	Yes	Yes	No	North Italy	No	No	Yes	Yes	Yes	Yes	No	44		9	47
21	Treated	t2	M	65	Italian	Cohabitant/married	2	No	No	Degree	Undetermined term	Employed	Yes	1	No	Yes	Yes	Yes	South Italy	No	Maybe	Yes	Yes	Yes	Yes	No	38	31	15	54
22	Treated	t2	F	64	Italian	Cohabitant/married	2	No	Yes	Degree	Not applicable	Not Employed	Yes	3	No	Yes	Yes	Yes	South Italy	No	No	Yes	Yes	No	Yes	No	35	27	17	58
27	Treated	t2	F	21	Italian	Unmarried/single	0	No	No	High School	Fixed term	Employed	Yes	1	No	No	No	Yes	North Italy	No	Maybe	Yes	No	No	No	No	65		25	38
31	Treated	t2	F	42	Italian	Unmarried/single	0	No	No	Degree	Undetermined term	Employed	Yes	1	No	Yes	Yes	No	North Italy	Yes	No	Yes	Maybe	Yes	No	No	59		13	34
32	Treated	t2	F	33	Italian	Unmarried/single	0	No	No	Degree	Undetermined term	Employed	Yes	1	No	Yes	No	Yes	North Italy	No	Yes	Yes	Yes	No	Yes	No	43		17	42
33	Treated	t2	M	22	Italian	Unmarried/single	0	No	No	High School	Not applicable	Not Employed	Yes	2	No	No	No	No	North Italy	No	No	Yes	Yes	Yes	Yes	No	59		25	38
36	Treated	t2	F	45	Italian	Cohabitant/married	1	No	No	Degree	Not applicable	Not Employed	Yes	2	No	Yes	Yes	Yes	North Italy	No	No	Yes	Yes	No	Yes	No	31		20	53
37	Treated	t2	F	59	Italian	Cohabitant/married	2	No	No	High School	Undetermined term	Employed	Yes	1	No	Yes	Yes	Yes	North Italy	No	No	Yes	Yes	No	Yes	Yes	30		17	58
38	Treated	t2	F	65	Italian	Cohabitant/married	2	No	No	High School	Not applicable	Not Employed	Yes	1	Yes	Yes	No	No	North Italy	No	No	Yes	Yes	No	Yes	No	66		19	41
39	Treated	t2	F	64	Italian	Cohabitant/married	3	No	No	Degree	Undetermined term	Not Employed	Yes	1	No	Yes	Yes	No	North Italy	No	No	No	No	No	No	No	46		16	42
43	Treated	t2	F	53	Italian	Cohabitant/married	2	Yes	No	High School	Not applicable	Employed	Yes	1	No	Yes	No	Yes	North Italy	No	No	No	Yes	No	No	No	37		12	54
46	Treated	t2	F	57	Italian	Cohabitant/married	0	No	No	Degree	Undetermined term	Employed	No	0	No	Yes	Yes	No	North Italy	Yes	No	Maybe	Yes	No	Yes	No	41		11	40
48	Treated	t2	M	63	Italian	Cohabitant/married	1	Yes	No	Degree	Undetermined term	Employed	Yes	1	No	Yes	No	No	North Italy	No	No	No	No	No	No	No	32		11	57
49	Treated	t2	F	63	Italian	Cohabitant/married	1	Yes	Yes	High School	Undetermined term	Employed	Yes	0	No	Yes	Yes	No	North Italy	No	No	No	Yes	No	Yes	Yes	48		21	46
52	Treated	t2	F	30	Italian	Unmarried/single	0	No	No	Degree	Undetermined term	Employed	No	0	No	Yes	No	No	Out of Italy	No	No	Yes	Yes	No	Yes	No	49	40	22	48
53	Treated	t2	F	46	Italian	Cohabitant/married	2	Yes	No	Degree	Undetermined term	Employed	Yes	1	No	Yes	No	No	South Italy	No	No	Yes	Yes	Yes	Yes	Yes	33	38	10	62
55	Treated	t2	F	75	Italian	Cohabitant/married	2	No	No	Degree	Not applicable	Not Employed	Yes	3	No	Yes	Yes	No	North Italy	No	No	Yes	Yes	Yes	No	No	36		15	57
57	Treated	t2	F	55	Italian	Cohabitant/married	1	No	No	Degree	Undetermined term	Employed	Yes	1	No	Yes	Yes	No	North Italy	No	No	Yes	Yes	No	Yes	No	41		15	51
60	Treated	t2	F	39	Italian	Cohabitant/married	2	No	No	High School	Not applicable	Not Employed	Yes	3	No	Yes	Yes	No	North Italy	No	No	Yes	Yes	No	Yes	No	26		3	56
61	Treated	t2	F	55	Italian	Cohabitant/married	2	Yes	No	High School	Undetermined term	Employed	Yes	1	No	Yes	Yes	No	North Italy	Yes	No	No	No	No	No	No	31		10	49
63	Treated	t2	F	55	Italian	Cohabitant/married	2	No	Yes	High School	Undetermined term	Employed	No	0	No	Yes	No	Yes	North Italy	No	No	No	No	No	No	Yes	27		7	52
64	Treated	t2	M	64	Italian	Cohabitant/married	2	No	No	Middle school	Undetermined term	Employed	No	2	No	Yes	No	Yes	North Italy	No	No	No	Yes	No	No	No	34		30	56
66	Treated	t2	M	69	Italian	Cohabitant/married	0	No	No	Degree	Not applicable	Not Employed	Yes	0	No	Yes	No	No	North Italy	No	No	No	No	Yes	No	No	38		24	42
67	Treated	t2	F	35	Italian	Unmarried/single	0	No	No	Degree	Not applicable	Employed	Yes	1	No	Yes	Yes	No	North Italy	No	Maybe	Maybe	Yes	Yes	Yes	No	27		7	51
69	Treated	t2	F	46	Italian	Cohabitant/married	1	Yes	No	High School	Undetermined term	Employed	Yes	1	No	Yes	No	No	North Italy	No	Maybe	Yes	Yes	No	Yes	No	51		11	28
71	Treated	t2	F	60	Italian	Separated/Divorced	1	Yes	Yes	High School	Not applicable	Not Employed	Yes	3	No	Yes	Yes	Yes	North Italy	Yes	No	Yes	Yes	Yes	Yes	No	26		3	62
72	Treated	t2	F	57	Italian	Cohabitant/married	1	Yes	No	Degree	Undetermined term	Employed	Yes	2	Yes	Yes	No	Yes	North Italy	No	No	No	Yes	No	Yes	No	28		7	62
73	Treated	t2	F	55	Italian	Cohabitant/married	1	Yes	No	Degree	Undetermined term	Employed	Yes	1	No	Yes	No	No	North Italy	No	No	Yes	Yes	No	No	Yes	40		19	48
75	Treated	t2	F	18	Italian	Unmarried/single	0	No	No	Middle school	Not applicable	Not Employed	Yes	3	No	Yes	No	Yes	North Italy	No	No	No	Yes	No	Yes	Yes	40		24	47
76	Treated	t2	F	22	Italian	Unmarried/single	0	No	No	High School	Not applicable	Not Employed	Yes	2	No	Yes	No	No	North Italy	No	No	Yes	Yes	No	Yes	No	35		16	61
82	Treated	t2	M	47	Italian	Cohabitant/married	1	Yes	No	Degree	Undetermined term	Employed	Yes	2	No	No	No	No	Out of Italy	No	No	Maybe	Yes	No	No	No	64	55	19	37
84	Treated	t2	F	42	Italian	Cohabitant/married	2	Yes	No	Post-graduate course	Not applicable	Employed	Yes	2	No	Yes	No	Yes	North Italy	No	No	No	Yes	Yes	No	No	47		15	44
86	Treated	t2	F	36	Italian	Unmarried/single	0	No	No	Post-graduate course	Undetermined term	Employed	Yes	2	No	No	Yes	No	North Italy	No	No	Yes	Yes	No	Yes	No	39		12	57
88	Treated	t2	F	23	Italian	Unmarried/single	0	No	No	High School	Not applicable	Not Employed	Yes	2	No	Yes	Yes	No	North Italy	Yes	No	Yes	Yes	No	Yes	No	55		11	46
94	Treated	t2	F	23	Italian	Unmarried/single	0	No	No	High School	Not applicable	Not Employed	Yes	1	No	Yes	No	No	North Italy	No	Maybe	Yes	Yes	No	Yes	No	31		24	53
106	Control	t2	M	42	Italian	Cohabitant/married	1	Yes	No	High School	Undetermined term	Employed	No	0	No	No	No	No	Central Italy	No	Maybe	Yes	Yes	Yes	Yes	No	35	32	10	46
107	Control	t2	F	40	Italian	Cohabitant/married	1	No	No	Post-graduate course	Not applicable	Employed	No	0	No	No	No	Yes	Central Italy	No	Maybe	Yes	Yes	Yes	Yes	No	37	44	21	48
110	Control	t2	F	52	Italian	Cohabitant/married	3	Yes	No	Degree	Undetermined term	Employed	No	0	No	No	No	No	North Italy	No	No	Maybe	Maybe	No	No	No	39		6	47
111	Control	t2	F	21	Italian	Unmarried/single	0	No	No	High School	Not applicable	Not Employed	Yes	2	Yes	Yes	No	Yes	North Italy	No	No	Yes	Maybe	No	No	No	49		23	51
112	Control	t2	F	20	Italian	Unmarried/single	0	No	No	High School	Not applicable	Not Employed	No	0	No	No	No	No	North Italy	No	No	Yes	Maybe	No	No	Yes	66		11	25
115	Control	t2	F	21	Italian	Unmarried/single	0	No	No	High School	Not applicable	Not Employed	Yes	2	Yes	Yes	No	No	South Italy	No	No	No	Yes	No	Yes	No	41	42	15	50
117	Control	t2	F	58	Italian	Cohabitant/married	2	Yes	No	Degree	Not applicable	Employed	No	0	No	No	No	No	South Italy	No	No	Yes	Yes	No	Yes	No	63	50	7	32
119	Control	t2	F	22	Italian	Unmarried/single	0	No	No	High School	Not applicable	Not Employed	Yes	2	No	No	Yes	No	South Italy	No	No	No	Yes	No	Yes	Yes	40	48	11	41
120	Control	t2	F	22	Italian	Unmarried/single	0	No	No	High School	Not applicable	Not Employed	Yes	2	No	Yes	Yes	Yes	South Italy	No	No	No	Yes	Yes	Yes	No	54	52	11	43
122	Control	t2	F	57	Italian	Cohabitant/married	2	No	No	Degree	Not applicable	Not Employed	No	0	Yes	Yes	No	No	North Italy	Yes	Maybe	Yes	Yes	No	Yes	No	51		20	39
123	Control	t2	M	59	Italian	Cohabitant/married	2	No	No	Post-graduate course	Undetermined term	Employed	Yes	1	Yes	No	No	No	Out of Italy	Yes	No	Maybe	Yes	No	Yes	Yes	30	21	11	65
130	Control	t2	F	49	Italian	Cohabitant/married	0	No	No	Degree	Not applicable	Employed	Yes	1	Yes	No	Yes	No	South Italy	No	No	No	Yes	No	Yes	No	31	26	14	64
132	Control	t2	F	57	Italian	Cohabitant/married	2	Yes	No	High School	Undetermined term	Employed	No	0	No	No	Yes	No	South Italy	No	No	Yes	Yes	Yes	Yes	No	48	44	17	47
133	Control	t2	M	62	Italian	Unmarried/single	2	Yes	No	Middle school	Not applicable	Employed	No	0	No	No	Yes	No	South Italy	No	No	No	Yes	No	Yes	No	36	31	29	55
134	Control	t2	F	27	Italian	Unmarried/single	0	No	No	Degree	Not applicable	Not Employed	Yes	1	No	Yes	Yes	Yes	North Italy	No	No	Yes	Yes	Yes	Yes	Yes	33		8	57
135	Control	t2	M	24	Italian	Unmarried/single	0	No	No	Degree	Undetermined term	Employed	No	0	No	No	No	No	North Italy	No	No	Yes	Yes	No	Yes	No	22		19	67
137	Control	t2	F	58	Italian	Cohabitant/married	1	No	No	Degree	Undetermined term	Employed	No	0	No	No	Yes	No	North Italy	Yes	No	Yes	Yes	No	Yes	No	34		14	54
141	Control	t2	M	22	Italian	Unmarried/single	0	No	No	High School	Not applicable	Not Employed	Yes	3	Yes	No	Yes	No	North Italy	No	No	No	Yes	No	No	No	45		20	41
143	Control	t2	F	32	Italian	Cohabitant/married	0	No	No	Degree	Undetermined term	Employed	No	0	No	Yes	Yes	Yes	South Italy	No	No	Yes	Yes	No	No	Yes	29	33	20	60
147	Control	t2	F	54	Italian	Cohabitant/married	2	No	No	Middle school	Not applicable	Not Employed	Yes	2	No	No	Yes	No	North Italy	Yes	No	Yes	Yes	Yes	Yes	Yes	53		9	34
149	Control	t2	F	33	Italian	Cohabitant/married	2	Yes	No	Degree	Not applicable	Not Employed	Yes	0	No	No	Yes	No	North Italy	Yes	No	Yes	Yes	Yes	Yes	No	46		12	42
150	Control	t2	F	34	Italian	Cohabitant/married	1	Yes	No	High School	Undetermined term	Employed	No	0	No	No	Yes	No	North Italy	No	No	Maybe	Yes	No	Yes	No	31		19	55
152	Control	t2	F	56	Italian	Cohabitant/married	1	Yes	No	High School	Undetermined term	Employed	No	0	Yes	No	Yes	Yes	North Italy	Yes	No	No	Yes	No	Yes	No	60		29	32
157	Control	t2	M	25	Italian	Unmarried/single	0	No	No	High School	Fixed term	Employed	Yes	3	No	No	Yes	Yes	North Italy	No	Maybe	Maybe	Yes	No	Yes	Yes	30		24	48
164	Control	t2	F	48	Italian	Cohabitant/married	2	Yes	No	High School	Undetermined term	Employed	Yes	1	No	No	Yes	No	North Italy	Yes	No	No	No	No	No	No	62		24	40
167	Control	t2	F	46	Not-italian	Cohabitant/married	3	Yes	Yes	High School	Undetermined term	Employed	No	0	No	No	Yes	No	North Italy	No	Maybe	No	Yes	No	Yes	No	41		16	43
169	Control	t2	F	48	Italian	Unmarried/single	0	No	Yes	Post-graduate course	Not applicable	Employed	Yes	1	No	No	No	No	North Italy	No	No	No	Yes	No	No	No	29		23	57
176	Control	t2	F	46	Italian	Unmarried/single	0	No	No	Degree	Undetermined term	Employed	Yes	3	No	No	Yes	Yes	North Italy	No	No	No	Maybe	No	No	No	35		7	56
177	Control	t2	M	56	Italian	Cohabitant/married	0	No	No	High School	Undetermined term	Employed	Yes	2	No	No	Yes	Yes	North Italy	No	No	No	Yes	No	No	No	35		14	56
179	Control	t2	M	45	Italian	Cohabitant/married	2	Yes	No	High School	Undetermined term	Employed	Yes	1	No	No	Yes	No	North Italy	No	No	No	Maybe	No	No	No	38		16	50
183	Control	t2	F	43	Italian	Separated/Divorced	2	Yes	Yes	High School	Undetermined term	Employed	Yes	1	No	No	No	No	North Italy	No	No	No	Yes	No	Yes	No	31		8	62
186	Control	t2	F	37	Italian	Cohabitant/married	0	No	Yes	Degree	Undetermined term	Employed	Yes	0	No	Yes	Yes	No	North Italy	No	No	No	Yes	No	Yes	No	52		21	40
187	Control	t2	M	55	Italian	Separated/Divorced	2	No	Yes	High School	Fixed term	Employed	Yes	2	Yes	No	No	No	North Italy	No	No	Maybe	Maybe	No	No	No	31		27	55
190	Control	t2	F	40	Italian	Unmarried/single	0	No	No	Degree	Not applicable	Employed	Yes	1	No	Yes	Yes	No	North Italy	No	No	Yes	Yes	No	No	No	33		2	60
191	Control	t2	M	47	Italian	Cohabitant/married	2	Yes	Yes	Degree	Undetermined term	Employed	Yes	1	No	No	No	Yes	North Italy	Yes	No	Yes	Yes	No	No	Yes	41		10	45
192	Control	t2	M	42	Italian	Unmarried/single	0	No	Yes	Degree	Undetermined term	Employed	Yes	3	No	No	Yes	No	North Italy	Yes	No	Maybe	Yes	No	No	No	45		11	49
198	Control	t2	M	21	Italian	Unmarried/single	0	No	No	High School	Not applicable	Not Employed	Yes	0	Yes	Yes	No	Yes	North Italy	Yes	No	Yes	Yes	No	Yes	No	58		7	30
200	Control	t2	M	24	Italian	Unmarried/single	0	No	No	Degree	Not applicable	Not Employed	Yes	3	No	No	No	Yes	North Italy	No	No	No	No	No	No	Yes	43		4	61
201	Control	t2	F	65	Italian	Cohabitant/married	1	No	No	High School	Not applicable	Not Employed	Yes	1	No	Yes	Yes	No	North Italy	Yes	No	No	Yes	No	Yes	No	38		14	54
208	Control	t2	M	62	Italian	Cohabitant/married	2	Yes	No	Middle school	Undetermined term	Employed	Yes	2	No	No	No	No	North Italy	Yes	No	Maybe	Yes	No	No	Yes	51		29	42
209	Control	t2	F	55	Italian	Cohabitant/married	2	Yes	No	High School	Not applicable	Not Employed	No	0	No	No	No	No	North Italy	No	No	Maybe	Maybe	No	No	No	52		9	42
214	Control	t2	F	59	Italian	Cohabitant/married	3	No	Yes	High School	Undetermined term	Employed	No	0	No	No	Yes	No	North Italy	No	No	Yes	Yes	No	No	No	39		13	52
																				No	No	No	No	No	No	No
																				No	No	Yes	Yes	No	Yes	No
																				No	No	Yes	Yes	No	No	No
																				Yes	No	Yes	Yes	No	No	No
																				No	No	Yes	No	No	No	No
																				No	No	Yes	Yes	No	Yes	No
																				No	No	Yes	Yes	No	Yes	No
																				No	No	Yes	Yes	No	Yes	Yes
																				No	No	No	Yes	No	No	No
																				No	No	Yes	No	Yes	No	No
																				No	No	Maybe	Maybe	No	No	Yes
																				No	Maybe	Maybe	Yes	No	No	No
																				No	No	No	No	No	No	No
																				No	No	No	No	No	No	No
																				No	No	No	No	No	No	No
																				No	No	Yes	Yes	No	No	No
																				No	Maybe	Yes	Maybe	Yes	No	No
																				No	No	No	No	No	Yes	No
																				No	Maybe	Yes	Yes	No	No	No
																				No	No	No	Yes	No	No	No
																				No	Maybe	Yes	Yes	No	Yes	No
																				No	No	No	Yes	No	No	No
																				No	No	No	Yes	No	Yes	No
																				No	No	Maybe	No	No	Yes	No
																				No	No	Yes	Yes	Yes	Yes	No
																				No	Maybe	Yes	Yes	Yes	Yes	No
																				No	No	Yes	Yes	No	Yes	No
																				No	Maybe	Yes	No	No	No	No
																				Yes	No	Yes	Maybe	Yes	No	No
																				No	Yes	Yes	Yes	No	Yes	No
																				No	No	Yes	Yes	Yes	Yes	No
																				No	No	Yes	Yes	No	Yes	No
																				No	No	Yes	Yes	No	Yes	Yes
																				No	No	Yes	Yes	No	Yes	No
																				No	No	No	No	No	No	No
																				No	No	No	Yes	No	No	No
